# Supplementary material for: UBL3 Interacts with PolyQ-Expanded Huntingtin Fragments and Modifies Their Intracellular Sorting
Source: Neurol Int. 2024 Oct 22;16(6):1175–88. doi: 10.3390/neurolint16060089 (PMC11503352; doi:10.3390/neurolint16060089)
Supplement: Supplementary file 1 [file neurolint-16-00089-s001.zip]

Archive with 1 entries (1 files):
- neurolint-3157650-supplementary.pdf
